# Supplementary material for: Endoscope Automation Framework with Hierarchical Control and Interactive Perception for Multi-Tool Tracking in Minimally Invasive Surgery
Source: Sensors (Basel). 2023 Dec 16;23(24):9865. doi: 10.3390/s23249865 (PMC10748016; doi:10.3390/s23249865)
Supplement: Supplementary file 1 [file sensors-23-09865-s001.zip]

Archive with 1 entries (1 files):
- sensors-2740344-supplementary.mp4
